# Supplementary material for: Loss of Septation Initiation Network (SIN) kinases blocks tissue invasion and unlocks echinocandin cidal activity against Aspergillus fumigatus
Source: PLoS Pathog. 2021 Aug 9;17(8):e1009806. doi: 10.1371/journal.ppat.1009806 (PMC8376064; doi:10.1371/journal.ppat.1009806)
Supplement: S1 File — (XLSX) [file ppat.1009806.s005.xlsx]

## Sheet: Kinase Gene Targeting
Name	Af293 ID	A1163 ID	Protospacer Sequence	HygR Repair Template Forward	HygR Repair Template Reverse	Forward Screening Primer	Gene Specific Reverse Screening Primer	HygR Common Reverse Screening Primer	Kinomer Class
-	Afu6g04500	AFUB_093800	AACTGGAGTTTGACGTGCCG	GACCCCTCGGCATCTATTGAGACAGCAACAGGACATTCGGagcttgcatgcctgcagg	TGCGCGATTGAAGGCGCTGCTGAACTGGAGTTTGACGTGCccgagctcccaaatctgtcc	CAAAGGGCCCTTCCGGAG	ATTTCTGGCAGCAGCCCG	ccgtaacacccaatacgccg	-
-	Afu4g14740	AFUB_072000	GTTCGATAGACGTTGACGGG	AGCATTAGCGCCATAGTAACCGAGAAAAACCAGGGTGCAAagcttgcatgcctgcagg	ACATCTTGGGTGGCTGGGTTTCGTTCGATAGACGTTGACGccgagctcccaaatctgtcc	CTATGGCCCCTATGGCGC	ACAACAGGAGCAGAAAGCTGC		AGC
atg1	Afu4g09050	AFUB_066150	ATCAGATGCCGGGTTCTCCT	CTTCGCAAGATCGAGAAAGGAGAGGATAGGATCAAATTTCagcttgcatgcctgcagg	CCCGAATAAGCGCCTTTATTTCATCAGATGCCGGGTTCTCccgagctcccaaatctgtcc	GCTGATCTCTGGTCCGTGGG	GGGTCTCGGAGTTGCTTCTGC		CAMK
bckA	Afu3g11080	AFUB_038060	CTAGGCAAGCGCTATCTCAA	CTCGGATGGCAGCATAATTGGGCTAGGCAAGCGCTATCTCagcttgcatgcctgcagg	TTGTCGGTACCATTGGAGGCGGCGGGGGAGGTGGGAGAAAccgagctcccaaatctgtcc	GTCGCTACCACCGCCACC	GCCGGCACCGAAAGTGTTAC		SteK
cak1	Afu1g13600	AFUB_013090	AAGCTCAGTCCCAAGCAAAG	TCGTCTTCGGCTGCCTTTGCTGAAGCTCAGTCCCAAGCAAagcttgcatgcctgcagg	AGACCTTCGAGGTAGCTTTCTCATAAGCCTCACTTTCGAAccgagctcccaaatctgtcc	GGTTCACCGATCGATTAACGGC	GGAGCTACCGAACCACTGGC		CMGC
cdc7	Afu3g05540	AFUB_043460	TACCGAGGCGTCGCTGTCTG	TGCACACAAGCACACATGGCTGTGGTAGATGATGGTACCGagcttgcatgcctgcagg	CGCCCTCCGCGCGGCGTGAGTCTACCGAGGCGTCGCTGTCccgagctcccaaatctgtcc	ACATGTCCACAATGCACGCC	GACGAAATCGATCAGAGATTCCCG		CMGC
chkA	Afu6g13160	AFUB_001600	ATCCGCTTTCTCGACCTCAC	CTGCATATCGATTTCAGCCAGGATCCGCTTTCTCGACCTCagcttgcatgcctgcagg	CGTCGTCAAACCTCATCTGCTCCGGGTCAAAGCTGCTAGTccgagctcccaaatctgtcc	CGCCATCCTTGGTTTACCCG	CCCGTAGGTTGAGTGGACG		CAMK
chkB	Afu7g03750	AFUB_089280	AAAGTGTTTGAGAGGCGTCC	GACTGGCACTCAATATGCCGTTAAAGTGTTTGAGAGGCGTagcttgcatgcctgcagg	TTCTTGCTGCAAGGACTCGTTTTGAGACTTCTGAGAATCTccgagctcccaaatctgtcc	CGAACGGTTTCCGCCAGC	AGATTAAAGAGCTCGCCCTCAGG		CAMK
-	Afu7g00530	AFUB_087120	GGGTTAGATGTTCAAGAGCA	GGGCTGATATCTATGGACTGCAGCCTGCTGCTCATCTACCagcttgcatgcctgcagg	GAACTTTGTTCTGGGAAGACTTGGGTTAGATGTTCAAGAGccgagctcccaaatctgtcc	CCAATGGGTTCCTTCTGCGC	GTGGGAAGTGTCCCTTGGAGG		CAMK
chkC	Afu2g14920	AFUB_030570	ATCATGGAATATGTGCCTGG	ACATGACAGATGGATTTATATTATCATGGAATATGTGCCTagcttgcatgcctgcagg	AGGAATTTTGCCATGAATTGAAAGATAAGTAGAAAGCTCGccgagctcccaaatctgtcc	AGGAGCTCGACAAGAGGAGG	CTTAACGGTTCAAGCGAAGCG		CAMK
cka1	Afu8g04810	AFUB_082700	GCGCAAGGTGAGTTCTATTG	ACGTCATGATTGATCATGAGAAGCGCAAGGTGAGTTCTATagcttgcatgcctgcagg	GCTAACGTGCCTTGTCAGCGAATGAACTATGATGGGACATccgagctcccaaatctgtcc	AGTCAGAGCAAGACACCGAG	GGAAATCAACAAGCAGCTCAGGG		CMGC
ckiB	Afu6g06870	AFUB_072800	CAAGGTTGCGGACGTAGGTG	AATGGAACTGACTTAATCATGCAGAGGAATTCAACAAGTAagcttgcatgcctgcagg	TAATCGGGGGTGTCTTCGAAACCAAGGTTGCGGACGTAGGccgagctcccaaatctgtcc	CTGCCATCAAGGATCTCTGCG	TTGTGCTGCAGGTGCTGC		CK
cla4	Afu5g05900	AFUB_053440	TCACTCCCTTCGAATCCCTC	CCCTACCGACCGTCCAAAGCTCTCACTCCCTTCGAATCCCagcttgcatgcctgcagg	TGGAGAATTGAGACTCATTTGACTGAATGAAGTGGCTACGccgagctcccaaatctgtcc	ACTACAACGTAGGTTGAGCGC	GTTTGTCTTGGTCTGTGAGAGGG		SteK
cmkA	Afu2g13680	AFUB_029320	GTCCGTGAAGCAGAGAGCAG	AGGTGCAGGCACTTATGGTATCGTCCGTGAAGCAGAGAGCagcttgcatgcctgcagg	GACATTTTTCTTCAGGATGATTTTGATTGCGACCTTTCCCccgagctcccaaatctgtcc	TGTTCAACAAGCTGTCCGGG	GATCGGCGGACGGTCAGC		CAMK
cmkC	Afu5g05980	AFUB_053520	TTTCGGCGATAATGCCGCTG	CTGAATAGATCCTGGCATTAGTTCCACGCCTTCTGAAAGCagcttgcatgcctgcagg	CACTGGACGTCGGGCTTTCGGATTTCGGCGATAATGCCGCccgagctcccaaatctgtcc	CCCAAACCTAAGCCTAGCCG	TTGTCGTATACTCGGAGCGAGC		CAMK
cmkD	Afu2g03490	AFUB_020560	ACAGGGCTCATATCCTCCCG	ACGCAGAACAACAACGTCAACCACAGGGCTCATATCCTCCagcttgcatgcctgcagg	GCATGACCCATTTTGCTATCGATGGCATCGAGATTGTCAGccgagctcccaaatctgtcc	TACGTCATGGCAAGCAGGC	CGACAATCTGTTCGATCTTGGCAG		CAMK
cotA	Afu4g11890	AFUB_068890	AGGGGGTTGTTGGATATGCG	TCAACGATCGCAATGGATACAACGCAGCAGCGGCAAACAAagcttgcatgcctgcagg	TATATCGGCTGAGGGAAAGCAGAGGGGGTTGTTGGATATGccgagctcccaaatctgtcc	CCTCCGATCCCACTCCCC	GGTTGCTGCGGTTGTTGC		AGC
cpcC	Afu5g06750	AFUB_054310	ATTCGGAGAACATTCGTCAC	TATCCAAATCTTTCATTGGGTAATTCGGAGAACATTCGTCagcttgcatgcctgcagg	TCGGTTTGTTTCGAATAATGTCTTGAATTTTCAACCTAGCccgagctcccaaatctgtcc	CGCGCGGTATTCTCCGAC	CTGTGCCTGGGCAACATCC		SteK
env7	Afu8g04670	AFUB_082830	GCTCCGATGTCGCCTTATCT	GCTGACTCTACTAGGGTGGATTTTCCTACGTTTACCTTGTagcttgcatgcctgcagg	CGGATTTTCTTCAAGGCGAAGAGCTCCGATGTCGCCTTATccgagctcccaaatctgtcc	GTCAGTCGGGTCTCCAGACC	CGATCCTGGTTCGCCGCC		CAMK
-	Afu2g14650	AFUB_030290	GAAGATTGATCAGATGAGGA	AGCGCGATATGCATATGACTCTTAGGAAAACGTCTGGGCCagcttgcatgcctgcagg	GACCCCTCCTTATAGGTAAATAGAAGATTGATCAGATGAGccgagctcccaaatctgtcc	CACCATGGCTTGATGGCTAG	GTTCGTCCAGCAGCTGAAACC		CMGC
ffkG	Afu2g11730	AFUB_027480	CACATGCTCTGTTTGGGACG	GAGGCACCTGGGGTTTCTACTTGACCCAGAAAAGGTCAATagcttgcatgcctgcagg	TCTTCGAAGACCGAGTCGATGCCACATGCTCTGTTTGGGAccgagctcccaaatctgtcc	CTTTCTCCCAGTGCCGGC	CTGCGGGTCAGGTTATCATGG		TKL
fhk1	Afu4g01020	AFUB_101530	GGGCTGCAGCCAGTCGTTTG	CACAATTGGCGGCGTATCGGTTGGGCTGCAGCCAGTCGTTagcttgcatgcctgcagg	GCTTCCGCAATGATATTTGCCTGCCCTCGCTCGAAACGAAccgagctcccaaatctgtcc	ATGCTGCGTTGAACGAGGC	GTGCTGTCAGCAATAACATTGGG		HisK
fhk2	Afu3g07130	AFUB_041920	ACACTCAAGGTGTCTAACTC	AGCTCGTGAGCTCTATCGCTACTTTCAACCTGAACGTCTCagcttgcatgcctgcagg	GTCGGTGATCGGAACATTGTTCACACTCAAGGTGTCTAACccgagctcccaaatctgtcc	ACCGATCAGAACACCACTGC	GGTGGTCGCCAGTGGTGG		HisK
fhk3	Afu8g06140	AFUB_001940	CATTGGGTGTTTCTTTGCGC	TAACGACAGATACAAAGATCAACATTGGGTGTTTCTTTGCagcttgcatgcctgcagg	TCCTTCTCAAGATCAGAAAAGCTATTACGAGGCTTGGTATccgagctcccaaatctgtcc	ACCTGCAGGAGAGCGAGG	CCGAGACAATCGAACTGCACG		HisK
fhk4	Afu4g07400	AFUB_064490	TCGTATCACCGGGGACACAC	TCCTCTCCTGCAGAACAATGTCATTACCCCCCTGCAACTCagcttgcatgcctgcagg	TCGTCTCGGAACGTAGGAGCAGTCGTATCACCGGGGACACccgagctcccaaatctgtcc	CCTTAACGGCGGAAGAGCG	TTTTACCAAACGCTCAATGGCG		HisK
fhk5	Afu4g00660	AFUB_101210	CCCGTCCAAAGGTTTAAACA	CAGGCGCGGCATGCATGGATCCCCCGTCCAAAGGTTTAAAagcttgcatgcctgcagg	CTTGTCGTCGTTCCCTGCTTCGTCTGCCTCGTGCTCGCCAccgagctcccaaatctgtcc	CGCGAGGATAGCCAGGGC	GGACCGGACGTTGGTGGG		HisK
fhk6	Afu4g00320	AFUB_100840	GATCTGTCACTATTGCTGCG	GTGTCATTCCCAAACCAGATGGGATCTGTCACTATTGCTGagcttgcatgcctgcagg	CCCCCATTCGGACCCGTTGGCCCGGCGTTGAGCTGATCCTccgagctcccaaatctgtcc	CTCGCGGAATCGACTCGC	CTGCGAATGCGCCGATGG		HisK
fos-1 (tcsA)	Afu6g10240	AFUB_076300	TCACGCGCAAGGACGAGTCG	TGAATCGAATTTTCCGCTTCACTCCTGTGCCGACCCTCATagcttgcatgcctgcagg	AGGTGGCTCTCCGAGACCTCAATCACGCGCAAGGACGAGTccgagctcccaaatctgtcc	CCTCCCGATGAAGAGCAGC	CCTGGACAGCCCGAGTCG		HisK
fphA	Afu4g02900	AFUB_100220	TTGCGACTGAGAGACCGTTG	GACCGAGTGTATCCAATCCGGTCGGTCATCTCCGTTGATCagcttgcatgcctgcagg	TCAGATTACTCTCCGCCTGCTGTTGCGACTGAGAGACCGTccgagctcccaaatctgtcc	CCTCCTCTCCAACGAGGCAG	GGCTCAGACGATGAACCTGC		HisK
gin4	Afu6g02300	AFUB_096030	AGAGGAGGACGGAATGACTG	AGTCCGGGCTTGCCTGGCGATGGATGGGATCACTGCTAGTagcttgcatgcctgcagg	CAGTCTATGCGTAGCATCTGTCAGAGGAGGACGGAATGACccgagctcccaaatctgtcc	ATCGCAAGCCACATTCGC	GGGTTTGGAGAGGCGCGG		CAMK
-	Afu5g10020	AFUB_057620	TGGCGAAGATGGCTTCGTCG	TGGCGGACATGCTGCCTACTGGCGTCGCCATCCGCAACCAagcttgcatgcctgcagg	ATGAGGTTGCGGAAGCGGTGGTTGGCGAAGATGGCTTCGTccgagctcccaaatctgtcc	TGCCAGACTGACCCCAGC	GGGTGCGGTACTGGATGC		HisK
hriA	Afu2g16620	AFUB_032300	ACCCGGGGCGAGTCTCATTC	ACTTCCAACAGCCTCGAGGAAGACCCGGGGCGAGTCTCATagcttgcatgcctgcagg	GCCAGACTCCCTATCGAAGGATGCAGTCCGTGCACCATTCccgagctcccaaatctgtcc	CATCTGTGCTGGCATGGC	CATCTGAGAGCCTTCCCTGG		TKL
hrk1	Afu4g09970	AFUB_067080	ACGCTATGAGAGGATGGTAG	ATGAATCACTGAAATCAGAGAAACGCTATGAGAGGATGGTagcttgcatgcctgcagg	CTTGTAGGCTCTGTCTCTAGCTTCCTCGGAGTTATTCTGAccgagctcccaaatctgtcc	CCGTGGATGGCATACAAGCG	ACGAGGCCTGAGGATAGACG		-
-	Afu8g06280	AFUB_078920	TCATGGCGTTAAGCTTACCA	TTCGGGTGTTAAAGTGGCCGGAAGTGCCAGGGGAACTGGGagcttgcatgcctgcagg	GTGTCAGTTCTCTTCCTCAATGTCATGGCGTTAAGCTTACccgagctcccaaatctgtcc	CAAATGTAGAGAGCTTTTGCGTGG	CAAACCAGTGCAGCAATGGC		CK
Ikh1	Afu1g16780	AFUB_016170	TACATTCGGTAAAGTGGTTG	TCATCAAGCTTCTAGGACAAGGTACATTCGGTAAAGTGGTagcttgcatgcctgcagg	ATCTTGACTGCGCAGCGAGTCTTGCGCTGCCTGTCATACGccgagctcccaaatctgtcc	GTATGACGATGACGACGGCC	GCAATCACGTAGGTGAATGCACTTG		CMGC
-	Afu2g00670	AFUB_017750	CGTCTGAAATCGTCCCATAT	GGGCATCTATAAACACTTGAGCCGTCTGAAATCGTCCCATagcttgcatgcctgcagg	AAGGTCGAAAGTACCTTACAAGCCGCGAATATAGGCACTTccgagctcccaaatctgtcc	AGAAGGGGTGTGCTTTGGC	ACTCGCTAAACCTCCGGTCC		CMGC
imeB	Afu2g13140	AFUB_028770	ACAGATGGCGCCTCATTCTA	GAGAATTGCTAACGTCGGTCGAACAGATGGCGCCTCATTCagcttgcatgcctgcagg	CTCAAAGATGCAGGCCAGTGAGGAGGCTGCAGGATGCTCTccgagctcccaaatctgtcc	GGAAGGCTCTCGCTTGGC	AGGATCCACAGCATCTGCG		CMGC
isr1	Afu3g08710	AFUB_040390	TGTCGACTCCGGGCGAGCTG	CACAGCCAACCCCTCCAATTACCCCAACTATCAGTCATGGagcttgcatgcctgcagg	GGAGATATTGAGCGACTTGGTGTGTCGACTCCGGGCGAGCccgagctcccaaatctgtcc	CGAACCTACCGCAGGTGC	ACGCCACGGCCAAACTCC		TKL
kfsA	Afu1g14810	AFUB_014350	TTCCCTCCGAATGAGCTTGA	GTCAAGCTGGGTTGGAAGAAAGATGGCAGCGTCCAGGTTGagcttgcatgcctgcagg	GATTAGGGTTGGATCCGAGAGATTCCCTCCGAATGAGCTTccgagctcccaaatctgtcc	ACGAAAACACGATCAAGCGC	GAGCTGGGCGAACAGGCG		CAMK
kin1	Afu1g11080	AFUB_010510	GAGAGGACGTGGAATGGCTG	TGTCTACCAGTGTTCCTGCCTCAGCGCCGCCAACGGTCGTagcttgcatgcctgcagg	GGAGGACGATGGGCGTGAGGCCGAGAGGACGTGGAATGGCccgagctcccaaatctgtcc	CCACTTGGGCTTCCTCTCCC	TCCTTGGAGTGGTCGCGG		CAMK
ksp1	Afu5g06470	AFUB_054020	TCCGTGGCTCCCTTGAACCA	CAACTTTGTCAAAGGCCAGCTCTTGGACGGTCGTTTTAGGagcttgcatgcctgcagg	GGTCTTGGTATCTGTAGCGAGAAAGACCATACCAAAGGATccgagctcccaaatctgtcc	CTCTTCCAACGGACCGCC	ACGATCGTCAATGGCAGATGG		CAMK
mek1	Afu5g07950	AFUB_055480	GAACGAAAACAGGTCGCCAG	GCACTAACTGAAGGAAGCTACCTTTTTCAGGACCTCGTGAagcttgcatgcctgcagg	GCCTTCCACCTTTGTATTGTATGAACGAAAACAGGTCGCCccgagctcccaaatctgtcc	AGTGGAAAAGGTGCTCCGG	TGTACCAGCCTCGCACATCC		CAMK
mkk2	Afu1g05800	AFUB_006190	TGCCAGGTACTGGTGGTCTG	GGCAAAACAACCTCGCCATGTCGTCCTCGCCCGTTCCTCTagcttgcatgcctgcagg	GGTCGAGGTCCGTTGCCGCGATTGCCAGGTACTGGTGGTCccgagctcccaaatctgtcc	TCCAACTCAAACGTCGCCG	CGCAGTTGAGGAGGAGCG		SteK
mpkA	Afu4g13720	AFUB_070630	AAGCTTCTTCAGCACTTCCG	TAAGCGGGCATTGAGAGAGATTAAGCTTCTTCAGCACTTCagcttgcatgcctgcagg	TTTTTAATAGCAAACAAGCATTGGACGTACATTGCGGTGGccgagctcccaaatctgtcc	TCAGAAGGAGTGGTGAAGCG	AGCAATTGTGGCACACACC		CMGC
mpkB	Afu6g12820	AFUB_078810	ATGGTGCAGCAACCTCCTCA	TTGATGCTGAAAGTTAGCAACCATGGTGCAGCAACCTCCTagcttgcatgcctgcagg	ATATTGCTCAGAAACGTTGAAGGAGATCTTCCTCGATCCTccgagctcccaaatctgtcc	ACCAACTCCTGTTCTGAGGC	GGCAACTTTCTGACCAGAGGG		CMGC
mpkC	Afu5g09100	AFUB_056640	TATGTGAACCCGCAGCCCAT	CGAGCTAACTGCTGTGACCAGATATGTGAACCCGCAGCCCagcttgcatgcctgcagg	CGCAGTAAGTACCTACCAGACGAGGCCAAAAGACCCCATAccgagctcccaaatctgtcc	ATACCTGACCGCTCGGCC	CTTCAATGCAACTGGTTGCTGTG		CMGC
mst1	Afu7g04330	AFUB_089870	ATCATGCGAGAGTTGCTTCG	CCCAGAGGACTATATCATGATAATCATGCGAGAGTTGCTTagcttgcatgcctgcagg	GTCGCGGTGCAATTTCTTATCAGTATGCAGATAATCCAGGccgagctcccaaatctgtcc	GGGTCGATAAACGCACCGG	TCCGCGAGCTTCACCTGG		SteK
nnk1	Afu1g11930	AFUB_011380	CCTCGTTTCAGCGACATCAG	TTGGCAGGCTTGAAGATTGAAACCTCGTTTCAGCGACATCagcttgcatgcctgcagg	TGCCATCATCCGTCGCTCCCCGGCCACCTTCAGCCCGCTGccgagctcccaaatctgtcc	CGCCTCATCGTATCATCGTG	ACGAGGTACCGAGATTGGAGG		CAMK
npkA	Afu2g09710	AFUB_025560	ATGGGGACCGTGTCGGCTTG	TCCTGCGGTTTCCTGGGCCTGGATGGGGACCGTGTCGGCTagcttgcatgcctgcagg	TACGAACCCTCCTCGATGTGATTCAGCCGTTCAAAGTTATccgagctcccaaatctgtcc	GCTGTCGAACGAACAGCCC	CAAGAGCGTCTGGATCTCTCG		CMGC
nrc2	Afu5g11520	AFUB_059090	CATCCTCCTCGGTAGATTTG	TCAGCCCCCTTCTGTCCCATCCCATCCTCCTCGGTAGATTagcttgcatgcctgcagg	ATATAGAAATACTTTTCAAACGAGAGACAACAGAGAGATTccgagctcccaaatctgtcc	AACCGGCTATCCATACGCC	GGACAACGTTGGCGGTACAG		AGC
oca2	Afu5g11840	AFUB_059390	GACCTGACCCGGTTGTACCT	ACTGGCCAGACCATGGGGACATCCAACAGTGAACATATGGagcttgcatgcctgcagg	CCTCGGTGATGGTGGAAAACCGGACCTGACCCGGTTGTACccgagctcccaaatctgtcc	ACCTTTTCGCCTGCAACCC	TCGCAACCGAGTCTCCTGC		CAMK
pbs2	Afu1g15950	AFUB_015480	TTACTTCGGTGCCATCCCTG	TCTGTTACTGCTCCTCCGTCTCTTACTTCGGTGCCATCCCagcttgcatgcctgcagg	TAGACGAAGCACTTATCCCCGATGTCATATCCCGATCCGGccgagctcccaaatctgtcc	AGGGCAAGAATCGGTCGC	GGCCTTCATCTTGGCCAGG		SteK
phkA	Afu3g12550	AFUB_036630	ATAGGGAAGCCAGCCTTCAC	TGTGCTATTCTGGACCATGTTGATAGGGAAGCCAGCCTTCagcttgcatgcctgcagg	CTTTCCGAAGACGTTCTGCACAACCTCAACCGGATCAGCTccgagctcccaaatctgtcc	GTTGCACCCGAGCAGACAG	CATTGACGGCCTTCTGGGTC		HisK
phkB	Afu3g12530	AFUB_036640	TAGGATTGTAAACCGCCTTC	TTCCCGGTGACACGACAGATCTCGAAAACGTTCCTTGGGGagcttgcatgcctgcagg	TGCTCCAAGTCACATGTCGAATTAGGATTGTAAACCGCCTccgagctcccaaatctgtcc	CCTGGGCTTGAGGGTTGG	CGCGAACGAGTGTCTGGATAGG		HisK
phoA	Afu5g04130	AFUB_052630	CTCTGAACGAGAATCCTCTG	AGATCACCTCCGAGCATGGACTATCGGAATTCATACAGAAagcttgcatgcctgcagg	AAAAAGAAGCAGGGTTGTTGTACTCTGAACGAGAATCCTCccgagctcccaaatctgtcc	CCGCGCAGGTGGATAAGC	GCTGCGACTTATCCATCGTCTG		CMGC
pkaC1	Afu2g12200	AFUB_027890	CCATTGGCTGACTAGAGCCA	CCCTTCAATGCGTTTTGCGTTTCCATTGGCTGACTAGAGCagcttgcatgcctgcagg	AGCCGCACAACATTTCGAAGATAAGAATTCCAAGTGACCAccgagctcccaaatctgtcc	TTGCGGAACGCCCGATTATC	GGGCGGGTACTTGACACGG		AGC
pkaC2	Afu5g08570	AFUB_056110	GGAGTGTCCACCCCTCTCGA	CGAGCCTTCGACACATAGTGAGATTCCGAGCTCCTCTCCGagcttgcatgcctgcagg	TCTCTTCTGAACGTCTTCCAAAGGAGTGTCCACCCCTCTCccgagctcccaaatctgtcc	AACAGCTCCTGTGGCGTTC	CGAGTTGATATCCCCAGCTGCC		AGC
-	Afu5g03950	AFUB_052450	TCCGGCCCCGGAGGCTCTTC	TTTTGCCCGGCACACCCAAGTATCCGGCCCCGGAGGCTCTagcttgcatgcctgcagg	AAAGCCCACCAATCCACTGCCCTGGAAGCCTTTCTGTCGTccgagctcccaaatctgtcc	TCTCCTGGATTCCTCTGGCC	GATGGCAGGTTCTCACGTAGC		AGC
pkpA	Afu2g13600	AFUB_029240	TGATGAAGTCGCGCGTCTTG	TGCCATTTGCGCATGGAGCGAATGATGAAGTCGCGCGTCTagcttgcatgcctgcagg	TTGAGTAGGTCTGCAAGCGTTAATGGGCATCGGCGGCTACccgagctcccaaatctgtcc	CCATGATGGCAACCACAAGC	AGCGCCTCTTTTGACAAAGGC		PDHK
pkpB	Afu5g03240	AFUB_051750	ACGTTGCGGGAAGCTTGCAC	GCAATGCGAAAGAGGTGATTGAACGTTGCGGGAAGCTTGCagcttgcatgcctgcagg	TCGGGAATCTTATCTGTTCCCGAGCTTTGCCGCATCATGTccgagctcccaaatctgtcc	ATGCGAGTGCTAATTTGCCC	ACCTCAATGGGCGGAGGC		PDHK
pkpC	Afu2g11900	AFUB_027640	TGTCCGAGAAGTCGCCCTCG	GTATCATCTGCACCAAGACAAATGTCCGAGAAGTCGCCCTagcttgcatgcctgcagg	CCATAGTAGTCCTCACAGACGAAACGAGCATTGTCAATGGccgagctcccaaatctgtcc	TTCCACCGTCCAATCGTTCC	CCACCACAGCACGCAGCG		PDHK
pom1	Afu2g01520	AFUB_018600	TTACGCAGCTGGCCCCTCCC	AAGCCTTAGGATGCCAGAAAAGCTACCGTCGCAGCAGACTagcttgcatgcctgcagg	ACTGGTCGAGCCCGTTTGCCCTTTACGCAGCTGGCCCCTCccgagctcccaaatctgtcc	GGGAAATTCAGTGACGCCCC	CGACAGTCTTCTCTTGGCCATG		CMGC
ppk33	Afu6g09240	AFUB_075210	CCACCGATGAGGGTGCGTAG	TCGCAAGGGAAACCGGTGTGCTCCACCGATGAGGGTGCGTagcttgcatgcctgcagg	GCAAACAACAGGTGCGTTCAGCACACCCAAGATAAAAAATccgagctcccaaatctgtcc	ATTGGGATGCGTCCGCGG	AGGCCGGTATCCTTCTTCTCC		AGC
-	Afu5g15080	AFUB_062570	CGAGGATCATCTTAAACTTG	CGCCGAACCTGCTTCTAGACGCCGAGGATCATCTTAAACTagcttgcatgcctgcagg	CCAGCATATGGCTCGCCGACGCTAGCCACACTATCAAAATccgagctcccaaatctgtcc	ACCGTTGGTTGAGCGATGG	AACGTGCCGTTCTCACTTCC		AGC
prk1	Afu1g05930	AFUB_006320	CCAGACCTTTAACCCAGTTG	ACGCCGTTCCTCCCCGGCCTATCCAGACCTTTAACCCAGTagcttgcatgcctgcagg	TTGGTCCCCGGTAGGAAGGTACCTGCTGGAGCAGTCACGGccgagctcccaaatctgtcc	TCTGCTTCCAACGCTGAACC	GGCTGGGAGAGTCGCACG		CAMK
prp4	Afu3g10520	AFUB_038640	TCTGGTTTGACGGTCAACGC	GAGACGAAGGCAACTACGTCGCAACTTCCTCTTAATGGCAagcttgcatgcctgcagg	TGAGGGCGGACGATGTACTGACTCTGGTTTGACGGTCAACccgagctcccaaatctgtcc	CTGCGCGTGAAAGCCACG	CGATAGGGCGAGCGAGAG		CMGC
psk1	Afu3g10080	AFUB_039100	GATCTATCGCGACCTGAAGC	ATCTGCACCAGAATGTGGGTGTGATCTATCGCGACCTGAAagcttgcatgcctgcagg	GTCAGGAGCAGATGGCCATCGCGGTCCAGGAGACAGTTCTccgagctcccaaatctgtcc	CTACGCGTTTCAGGATCACG	GGAGCCATGTACTCAATGGTGCC		AGC
-	Afu2g02850	AFUB_019930	CCTCTGGATATGATCTCTCG	AAGCTTTCGGTCGATAGCCTTCCCTCTGGATATGATCTCTagcttgcatgcctgcagg	TGCAAGGAAACCCGTCAACTGCTGCTTTTCGCATTTCTTAccgagctcccaaatctgtcc	GTCGTCCCCCTTGGGACC	CGTGAAGGTGGTTGGCGG		CAMK
ran1	Afu3g10530	AFUB_038630	CGTCGACATCCACACCAATG	CCTACGGCGTGGTCTACACCGCCGTCGACATCCACACCAAagcttgcatgcctgcagg	GCATCAAGTCCGACCTTGTTCAATGCTTTGACGGCATACAccgagctcccaaatctgtcc	CACCCGTGTTCATGCTCCAG	CCACATAGGTACAGTCGACGG		CAMK
rfeA	Afu7g04550	AFUB_090090	CAATGTAGGGTATCGTCCCG	AAGGCGGGGTGGTCTCCTCATACTCCCCACCCAGGAAACTagcttgcatgcctgcagg	ACCTCGCACAGCTCCTCCGGCGCAATGTAGGGTATCGTCCccgagctcccaaatctgtcc	CGGGGCGGTGAAATTGGC	TCCCGGTACCATCCGTCC		CAMK
sakA	Afu1g12940	AFUB_012420	TTACGGCACGAGAACGTTTG	TGAGCTGAAACTGTTGAAGCACTTACGGCACGAGAACGTTagcttgcatgcctgcagg	ATCAGAACACAAAGGTGGTAGAATGTTTGCAGTTGGGTGGccgagctcccaaatctgtcc	TCCGTCAGGACTTCGGCC	ACTGCAACAAGCCTTAGGCC		CMGC
schA	Afu1g06400	AFUB_006780	GGAGATGCTAGAGACTGGAT	GCCACCAATCCACCTGAATCTCAAGCACGTCGTCATACCTagcttgcatgcctgcagg	GAGAGGCAAGGACGGGGTCGTCGGAGATGCTAGAGACTGGccgagctcccaaatctgtcc	CCCCCTTATTCCTCCGCC	GTTGGACATGGCGCGAGG		AGC
scy1	Afu4g06150	AFUB_063270	ATTCCCGGGCATTCAAGCGC	CGTCGCATCTATTGCCTAAGTTGATAACAAGGCGACCAGCagcttgcatgcctgcagg	TCAAAATATTGAGATTGCTGAAATTCCCGGGCATTCAAGCccgagctcccaaatctgtcc	CCTCATGTCTCTCCGCTGC	GGCAGCAGCTCACGATCC		CAMK
sepH	Afu4g06750	AFUB_063820	CGAGGGGCTGGATCCAAGTT	TCCTCGAGGACTCCTGGAACTCCAGCCAAAACACGAGTCTagcttgcatgcctgcagg	CGCCAGATTTTTCGTCCCTTTTCGAGGGGCTGGATCCAAGccgagctcccaaatctgtcc	ATCTGAAACCACCTGGTCCG	GCACCTCTACCCAAACAGTCG		SteK
sepL	Afu5g02220	AFUB_050750	GATGAGTTCCTGCAACGCCT	GAGCTTTTGAGACACAAGTTCATTCGCAATGCAGGGAAGAagcttgcatgcctgcagg	CATCCCAATCCTGCTTCCGTTGGATGAGTTCCTGCAACGCccgagctcccaaatctgtcc	GCGAGTACGCACCCGATG	GGCGCTTTGACAGTGTCG		SteK
sgv1	Afu5g05510	AFUB_053070	AAGGGGAAACCGATTCTTGC	GTGCGTTTTCGGCGAAATGTTCAAGGGGAAACCGATTCTTagcttgcatgcctgcagg	AAGATTGAATATCAACTGGGTTTGGTTGAGATCGCTGCTTccgagctcccaaatctgtcc	AAAGGGCGGAGGGGAAGC	ACCTCACGTAGACTGCCTGG		CMGC
sidB	Afu6g02840	AFUB_095460	TAACGGCGGCCAAGAGTGAA	ATTCTGACGGAGAGAGACATCTTAACGGCGGCCAAGAGTGagcttgcatgcctgcagg	TCTGCTCATCATCCTGGAAAGCGTAGAGCAATTTGACGAGccgagctcccaaatctgtcc	ACTCGAGAGGTGTGCGCG	CGCATGGACTCGATCTTTCC		AGC
sldA	Afu6g08120	AFUB_074100	TTTCTGGCGCGCCACCATAT	CTCTCCACGCGAGACTTTTGCGTTTCTGGCGCGCCACCATagcttgcatgcctgcagg	CCAAGCGGCGAACTCTTCATAAAAAAGCGCTAGCCCTTCAccgagctcccaaatctgtcc	ACGACTCCGATGACCCGC	CTGGAACTCGGTGTATTTGCGG		-
sltB	Afu2g08660	AFUB_024580	CGTCGTTACACTCTCACAAG	CTCCAGCGACGTCTTACCAAAATGTACACAGATACGAAGAagcttgcatgcctgcagg	GATCATCGACAGCCTTAGAGGCCGTCGTTACACTCTCACAccgagctcccaaatctgtcc	GATCGTGACTCAGACCCGC	AACCCAGCTTGGGTAAGCG		TKL
snf1	Afu2g01700	AFUB_018770	ACGCCTCGAATTATCCTGCC	ATTGGAGCCGGTCCTCCTCCTAACGCCTCGAATTATCCTGagcttgcatgcctgcagg	CGGCGGCCATCCCGGTCGGGCGTGTGGGCGGAGGCATTGGccgagctcccaaatctgtcc	AGCAGGACGGACCGTTGG	AGCTTTACCTTTCCAAACGAGCC		CAMK
srpkA	Afu4g03140	AFUB_099990	CGACGGCGGCATATCATATG	CTTTCTTTAACCGTCATGAGTGGCAGTGTCCCCGTCAAGTagcttgcatgcctgcagg	CGGACGATGAAGAGGCCGACCGCGACGGCGGCATATCATAccgagctcccaaatctgtcc	GGGGTATGCTTCGCTCTTGC	TGCGCACGACGACGTACC		CMGC
srpkB	Afu3g02500	AFUB_045810	TATCGGACTTCGGTGAAGCC	CCTAAGGAAGGTCCAATGCTGTTATCGGACTTCGGTGAAGagcttgcatgcctgcagg	CCAACGGCATGATGTCCCCACCGTGAGGTTCACGACCGATccgagctcccaaatctgtcc	CCCGGAAATATGCTGCTTGG	GGTCCCACGCctttccac		CMGC
-	Afu6g02590	AFUB_095720	TTTCTTGCACACGGAGGCTG	TCTACTAAGAATGACAATCAAGCGACTTCTATTAGCTCTTagcttgcatgcctgcagg	CCAACCTTTATAAAGCATAAATCTCTACCAGTATGAATAAccgagctcccaaatctgtcc	TCGATGCCTTGTACTGCAGC	GCTGTTGTGAAATCCGCCAGC		CMGC
-	Afu5g05750	AFUB_053300	ACTTTGATGGCCACGTATCG	AAACCTTCTCTTACAATGTCATAGGTGGCGATGGCTTCCGagcttgcatgcctgcagg	AGATGCATAATTATGTGCGTTAACTTTGATGGCCACGTATccgagctcccaaatctgtcc	CCGTTACCAAATCGCCGC	TATGAGTGCCGCTCGGGC		CMGC
-	Afu6g02242	AFUB_096080	CAAGGATCACCTCTGGAGCA	GAAAGCAACTTGGCATTTATCCTATCCAACCAGATTTCTAagcttgcatgcctgcagg	GCCTTGAAATCCCAACCGCAACCAAGGATCACCTCTGGAGccgagctcccaaatctgtcc	GACGGCAAGGGTGGTCGG	GGCCGTCGGCATCATATACC		CMGC
-	Afu5g06730	AFUB_054290	TTTGTGTCCCCGGTGCTCAC	GCCGCGCGAAACGCTTGGACTATTTGTGTCCCCGGTGCTCagcttgcatgcctgcagg	GTCGGCGGCAAGAAGCGGAGGGTAGGAGGATGGTGAAGCCccgagctcccaaatctgtcc	AATCCGTCGCCCTCATATCC	CTGGTCAAGTAGCTCGAAGCC		CMGC
-	Afu8g05980	AFUB_081540	CTATTCGAGCCGGATAATAC	TACTAAAATAAAGTCAAACAATGCCAGATTATGTTGCTTCagcttgcatgcctgcagg	TAGCGATCTTTGAATATTTCTCCTATTCGAGCCGGATAATccgagctcccaaatctgtcc	CCTGGGAGCCAAATAAGGCG	CTGTCCCATGGATGCAGACTTG		CMGC
srpkF	Afu3g01190	AFUB_047210	TGAGCCGGAGGGAATTGGAG	GAGCCGTATGATGAAGCGCATGCTTTCCCTGCGCACTAAAagcttgcatgcctgcagg	TTGAGGAATTGGAGGGGCACACTGAGCCGGAGGGAATTGGccgagctcccaaatctgtcc	CCTCCGCTCTGAGCAGCAG	GTGTGCCCCATCCAATCTTCAC		-
srpkG	Afu7g00740	AFUB_087320	CGACTGCCCGGAGCTTCGAG	TTATGGCCGATTACTCTAAAGACGACTGCCCGGAGCTTCGagcttgcatgcctgcagg	AGGCAGATGTGCTTTTCTAACCCGACTGCGCGAAGTCGTTccgagctcccaaatctgtcc	GGGTTCGCCAACGTTTGG	GCCATGACCTCTGTAGCTTGTCG		CMGC
srpkE	Afu3g02460	AFUB_045840	TCTGTCAAAGCTCTTGATGG	CATGTCTGTCGCATCCATGAGTGCATCGCTTCCTCCCACGagcttgcatgcctgcagg	GGTCTTGAATCTCCACTCATTATCTGTCAAAGCTCTTGATccgagctcccaaatctgtcc	ACACGACCGTCCCTAGCC	TTCAAATCACGGGCGAGCC		CMGC
srrB	Afu2g15010	AFUB_030660	ATGCCGCAGCCGGAGTATAA	GGCGGGCGAAACGCCTTCTCCGATGCCGCAGCCGGAGTATagcttgcatgcctgcagg	CGAAGGTGCGGAAACAGCGGGAGATGGCCCAATCGCTAATccgagctcccaaatctgtcc	TGTGAGCGTCAGATCACCCC	GCTCAACAATCCGTGTCAACGG		AGC
sskB	Afu1g10940	AFUB_010360	AGGGGACGAAGCGATAGTGG	AATTCTACCTTTCCAGAGATCTTCGAGCAAGCTCCGCCAGagcttgcatgcctgcagg	AGCCGGTAGCGTGCGAGGGGGGAGGGGACGAAGCGATAGTccgagctcccaaatctgtcc	GCCATGCAAGATGGAGTCGC	GTCCTAGCAGGGCCAGACG		SteK
ssn3	Afu3g13990	AFUB_035220	CATGTCTTTGCGGCTGAGTG	TCGAGTACACTGAGCATGATCTGCTTCAGATCATACATCAagcttgcatgcctgcagg	TTGATCATCGGTGCCGGAATGGCATGTCTTTGCGGCTGAGccgagctcccaaatctgtcc	GGCAATCCGGGAGATGGC	GCCCAGGTCTCCAATGCG		CMGC
pakA	Afu2g04680	AFUB_021710	CTGCTGACTTCTAAGGATAC	ACGTCTAGCAAACTGCAAAAGGACCCTCCTAGCGTCTCTTagcttgcatgcctgcagg	GTCGTTTGAGTGACGTGTTGCTCTGCTGACTTCTAAGGATccgagctcccaaatctgtcc	CTGGTGGCTTTCCCCCACC	GGACAGGAGATGGACCGCC		SteK
ste7	Afu3g05900	AFUB_043130	GAAGGTGATGCTCAGATTCC	AAAACCTCTTCCCAAACCCTCGGAAGGTGATGCTCAGATTagcttgcatgcctgcagg	CAGAGTATCTGTGCGGTTGCTGTCGGTGTTTCCAATGGCAccgagctcccaaatctgtcc	CCAGCCATGGCCGACCAG	ACAACCCATACCTTTCTGGCC		SteK
steC	Afu5g06420	AFUB_053960	CAGAGGTATGCATTGAGTAG	GCGGCCAGTACGAGTCTTTATTCAGAGGTATGCATTGAGTagcttgcatgcctgcagg	TATCGTCAGTGACTGCGTCATCCTAGATTCTGGTACCATGccgagctcccaaatctgtcc	AGCCCGACAGAGTCGGAG	TGGGGGTAAGCTGAGGTTCC		SteK
stk-19	Afu6g06720	AFUB_072650	AAAGGAAAAGGTTCGTCTTG	CGGAGGTTCAATCCCAGAAACAAAAGGAAAAGGTTCGTCTagcttgcatgcctgcagg	CCTTAGGTTGACCGTTTTATGATGCGTCCAAGTATTAATGccgagctcccaaatctgtcc	CGCATACAACTTCTCCGCGG	CAGCATTGCAAACGCAGGG		CAMK
stk-21	Afu6g08590	AFUB_074550	ACAGCTGAGCAAATCAGCAG	CGAAGAGGCATCCCCTCCTTCAACAGCTGAGCAAATCAGCagcttgcatgcctgcagg	GAGCTTGGAACTGTTGCGCTTGAGACGCGCGCTGATGCTAccgagctcccaaatctgtcc	GCTGGTAGTCCATAGCACCG	CCTAGATTGTGTGCTGCGGC		AGC
stk22	Afu1g06920	AFUB_007300	GGACTATATATACCTTCTGG	CGAATGTTGTCAGCTTACTGGAAGTTATCGACGACCCGAAagcttgcatgcctgcagg	TCGCCGTTCTCAACGAACTCTAGGACTATATATACCTTCTccgagctcccaaatctgtcc	GACAACGCGTCAGAAAGTGG	GGGTTTCGGGAATACCGGC		CAMK
stk26	Afu2g14200	AFUB_029820	CATATTCGCACGGATATCGC	CCACCACAGTCTACCATCGCTTCATATTCGCACGGATATCagcttgcatgcctgcagg	AAAAGGGTCAGTCTCCTTGACGGCGTCCATTGATACTGGCccgagctcccaaatctgtcc	CCCCGTTACACGAAGCCG	CGCCCATTGCCACTAATTGCG		CAMK
stk47	Afu5g03160	AFUB_051670	AGAGGGAGAGAGGAAGGCAG	GCCCCATCCGAGACCAGAGATCAGAGGGAGAGAGGAAGGCagcttgcatgcctgcagg	GGAATCTGTCCCTCCCTCTATCACGGTTCGACCCTCGAGGccgagctcccaaatctgtcc	TCATCCCATGCCCACTGCC	CTTCAGAGTACGGCAGACCGG		CMGC
stk51	Afu4g08920	AFUB_066030	TTGCTTCATGAAACGAGCGA	GGATCTTAAACCTAATAACTGCTTGCTTCATGAAACGAGCagcttgcatgcctgcagg	AGCCTGGACCTCGCCGAAGTCACTGACCAACACCCGTAGAccgagctcccaaatctgtcc	AAAATCCAAGGGAGAGCCGG	CCTCCAGGGTACTCTCGTCG		TKL
tcsB	Afu2g00660	AFUB_017740	GTCCGGGGCCGAGGTCGCTG	TCCCGCTTAGACAATCAGTTTGCCCGGGACGCCTACGCGGagcttgcatgcctgcagg	CGGCGTGCGAGAGTCTTTCCACGTCCGGGGCCGAGGTCGCccgagctcccaaatctgtcc	TACTGGGTATCCCCTGCTG	GATCGCTGATCGAGTCGTTGG		HisK
tel1	Afu5g12660	AFUB_060320	CTTCAGGCCCATGAGCTTAG	TTCCTCTTGGATCTAATTCCAGTAATTCGACATTTGTGGTagcttgcatgcctgcagg	AAATAGTGACAAGGAGTTCATCCTTCAGGCCCATGAGCTTccgagctcccaaatctgtcc	GTCCTTCGCGGGCTTGGG	GCTGCAGTGCGAGGTCAATG		PIKK
tscC	Afu2g03560	AFUB_020650	TTTGTGGGAAGAATTCGGAT	ATTCTTCAAACCCTTGCAAGAGGCCCCGATGCTTCGATTTagcttgcatgcctgcagg	TTGTATCACAGCCATTGGTAGTTTTGTGGGAAGAATTCGGccgagctcccaaatctgtcc	CCTCGATGCCCTCGCGAC	CTCTAGATGGCGAACACGTCG		HisK
-	Afu5g13420	AFUB_061120	TTCATACGCCCAGAACAGTC	TCACCCCACGGGGAGATACACTTTCATACGCCCAGAACAGagcttgcatgcctgcagg	CCATTTGTTCCGTCTGTCCCAGAGTCATCGGGATTGAAGAccgagctcccaaatctgtcc	TTCCCCGCGTATGATTGTGG	CACCATCCGAGTCAGTGTCG		CAMK
-	Afu5g08480	AFUB_056020	ATTCGTCTTTGCTCCCACGC	TCATCCTAATGTCGTGGAGACTATTCGTCTTTGCTCCCACagcttgcatgcctgcagg	GTCCCCTTGACTGCAGTATTCCATAACATGAGACCAACGGccgagctcccaaatctgtcc	TGCGGAGCAAGGTCATTGG	ATCGCGGTGCGCAATTCC		CAMK
-	Afu3g02740	AFUB_045550	GATCTGAACCCGTTCAACCG	AGACATATCATGGTTGAATGCCAGCCCAGTGGTAAAAATAagcttgcatgcctgcagg	AAGCGGCATTCTCAAGGTCGATGATCTGAACCCGTTCAACccgagctcccaaatctgtcc	CGGAAGCGGATTCTTAGGCC	CCAAATGAGAAAATGTCCGTTGGC		-
-	Afu4g14735	AFUB_071990	GTAGTTTCGAAGCTCGGATA	AGTGTTTGTCTCCAGATACCAGGTAGTTTCGAAGCTCGGAagcttgcatgcctgcagg	ATACTTGAGATCTCTCCAAAGCCAGACCGTGGAAGAAGTGccgagctcccaaatctgtcc	AGCATTCGGCTGAAGGATGC	ACTTCCTGGTCAGGTCTTTGCC		TKL
-	Afu6g03252	AFUB_095050	GTAGTAGCTGTCCTCCTCTA	AGCATGACTGGCCTATCTTCCTACGACGAAATTCTCAATTagcttgcatgcctgcagg	AGAGATCGTTGCTGCTGACGGCGTAGTAGCTGTCCTCCTCccgagctcccaaatctgtcc	GGTTGGTGAAGCGTGAGGC	GGGTGTCTGTTATTGCCGACTC		TKL
-	Afu8g06150	AFUB_001930	CCAGTGTCTAGTCTAGTTCC	CACCAGTGACCCAATTTCCAGCCCAGTGTCTAGTCTAGTTagcttgcatgcctgcagg	AGAAGCAGCAAGGAATGGGCTCGAGGATCCTGCAACACGCccgagctcccaaatctgtcc	ACTGTCATGCTGGCATGGTC	AGCAGTAGTAGAAGCAGTAGTAGAAGC		HisK
-	Afu3g13210	AFUB_035990	CCTTGTGGCACCTTTACCTT	TTCCGTCCGATCTTTTGCCTCGCCTTGTGGCACCTTTACCagcttgcatgcctgcagg	AGGATCCAGTCGAGATATGTCTCACTGGTAAGGCCCTCTCccgagctcccaaatctgtcc	ATGCGCCGACAATGTCGG	GGAGAGCTTCAGACGCTCG		SteK
-	Afu1g09620	AFUB_009070	CTTGTAGCTTTGATGCATGT	GCGGGAGGTGACCAAGTCGGCAAAACGACGAATATTCCACagcttgcatgcctgcagg	TAGGGTTGGCTGTGCAGAGACGCTTGTAGCTTTGATGCATccgagctcccaaatctgtcc	AGACATCCCTTGGCAGCAG	ACGCGACGGGCTTTGGAC		AGC
-	Afu3g14860	AFUB_034380	ACAAGTCGTGTGCCTTTCTG	AGTCCGAGTCCTGGACGGTGAGTCAACATCCCACATGCTTagcttgcatgcctgcagg	GAGAGGGTCATATACCTTTGCCACAAGTCGTGTGCCTTTCccgagctcccaaatctgtcc	CCTGGCAAAGAGGGAAACGG	CCGTGTGCGGACTGAATCG		-
uvsB	Afu4g04760	AFUB_098230	CCTTGACACGCTGTTTGTAG	CATATGGCCACCAATGAGTCGTGGGTTCCCTATCAATTCAagcttgcatgcctgcagg	TCGACGAAGCTGGTTCCGCGGACCTTGACACGCTGTTTGTccgagctcccaaatctgtcc	ACCTCTCCAGTGGGGCGC	CGCGATGCTGTCATCTAGACC		PIKK
vps15	Afu6g11190	AFUB_077210	TATGAGAAGTCTATGGGCGG	TCCCGAGCTATCAGATCTGATGTATGAGAAGTCTATGGGCagcttgcatgcctgcagg	GCCATTTCGCTGTCTTGCTCGGATACTTTTCATGAACCGGccgagctcccaaatctgtcc	CAGGACATGATGATCAGGGC	TCTATTCGAAGCTGTTGCAGGGC		CAMK
yak1	Afu4g03850	AFUB_099170	TATGAAGCCTTCCAAACGCC	TCAGCCGCCCGTGGGATATACCTATGAAGCCTTCCAAACGagcttgcatgcctgcagg	TTTGGAGTTTGCGCCGGCCGAAGGAGGTTTCGCTGCTGTTccgagctcccaaatctgtcc	ggtggtctcccgaagagaATGG	GCGCAGAGTACTTCGCCC		CMGC
Protien kinase genes for which no disruption was achieved
-	Afu3g07620	AFUB_041490	AGCGGGTCATGACCGCTGAG	ATCTACCGCGAGCTCAGCTCGAAGCGGGTCATGACCGCTGagcttgcatgcctgcagg	GCGTGATGGACTCTCTGTCCCATAGCCGGACTCCTTCGATccgagctcccaaatctgtcc				TKL	*genes missing screening primers represent transformations
torA	Afu2g10270	AFUB_026080	GGTAGATCATGAACCTATGT	TACTTGCCTCGTACGCCCCTGTCGACTTTACAGAAACATAagcttgcatgcctgcagg	TCTCTCTTCAATTGCGCCTGCAGGTAGATCATGAACCTATccgagctcccaaatctgtcc				PIKK	that never resulted in colonies for genoytpic screens
sudD	Afu2g14090	AFUB_029710	AGAGGATATGTGAACGCTGA	ATCCCACACATATGTCCCTAACAGAGGATATGTGAACGCTagcttgcatgcctgcagg	TTGCACCTCGGGGTCTTGCCCCGCCATGGCGGGGATTGTGccgagctcccaaatctgtcc				RioK
-	Afu3g03740	AFUB_044560	TGAGTGGCCCGAAGTCATTA	CTTTCAAGATTGATTCGGCGGGACGACCAGTGTATCAATCagcttgcatgcctgcagg	TGTGGTATACTCCTCAGGCTTTTGAGTGGCCCGAAGTCATccgagctcccaaatctgtcc	CCGAGTGGCTGCCTAGATC	CATATCCCACAActgctctggc		CMGC
-	Afu5g14870	AFUB_078980	CATTTGGAATGTTGGAGCCT	TGAGTTGGACGTCAAAAGTTGACATTTGGAATGTTGGAGCagcttgcatgcctgcagg	GCATACAGGGCAGTAAAAAAGAATGATCGTTCTTCACTTAccgagctcccaaatctgtcc	AAGTCTCGGCCGTTCCATCG	ATGTGCGTCCGAATGGTCC		CMGC
rio2	Afu5g11730	AFUB_059300	GATGGATACCGGCTCACTTA	TGATTTTATCCTGCATTCAGATGATGGATACCGGCTCACTagcttgcatgcctgcagg	CTGCTTCTGATGAGCGTTCAGCGCGAGGTAGTCGAGACCTccgagctcccaaatctgtcc				RioK
plkA	Afu8g05680	AFUB_081870	GGAGGTGAGCGCTATTCTAC	ACTGGTTATAGAGCCTGCGGAAGGAGGTGAGCGCTATTCTagcttgcatgcctgcagg	TTCGTAGCAGATTGCGAAACCTCCTTTTCCAAGGAAAGCGccgagctcccaaatctgtcc				CAMK
pod6	Afu2g13640	AFUB_029290	TGATTGGGAAGGGTTCCTAC	CCGCCATATGAGTTTGAAGAGTTGATTGGGAAGGGTTCCTagcttgcatgcctgcagg	CGACCTTGCGCGAATGTAGCTGATGGCCCTTGTAGACACGccgagctcccaaatctgtcc				SteK
pkcA	Afu5g11970	AFUB_059540	TGACAACGACAAAAGTCTCG	AGGATGTCGATCATGCTGCCAGCTCAAGGTTCTCCAGAGGagcttgcatgcctgcagg	GCCTTGATGGCGTCTTCTACTTTGACAACGACAAAAGTCTccgagctcccaaatctgtcc				AGC
pkcB	Afu2g10620	AFUB_026400	GCTCGACCTTCAATTCGGTA	TGGGTCAGTTAGGCGCAGAGTGGCTCGACCTTCAATTCGGagcttgcatgcctgcagg	TGCTTGTTCTCGACAAAGGAGACTCCAATCTTGATTGATCccgagctcccaaatctgtcc				AGC
nimA	Afu6g02670	AFUB_095640	AGGAAGATTGATTAGAGTGG	GCTAGTTGCTTGCGTGTCAACCCGGACCACCGACCAGACAagcttgcatgcctgcagg	CTTTCCGCATCAGGCGAATGATAGGAAGATTGATTAGAGTccgagctcccaaatctgtcc				CAMK
nimX	Afu6g07980	AFUB_073970	ACTCTACTGGCGTCGATATG	ATCCTGCTTGGTGGTCGTCAGTACTCTACTGGCGTCGATAagcttgcatgcctgcagg	GCTTGCGTGTGCACATTTCGGCGAAAATAGCGCCACAGGAccgagctcccaaatctgtcc				CMGC
mps1	Afu3g08100	AFUB_041010	ATCCCGCTAGTGCTTCCTCT	GCTGAGCGACCCCGAGCATATGATCCCGCTAGTGCTTCCTagcttgcatgcctgcagg	CGGAGGACCTCGGCGATGAAGACCTGGAGAATGGGCCCTCccgagctcccaaatctgtcc				CAMK
kin28	Afu7g03720	AFUB_089250	TATGGTGCCCGGCAGTACTC	GTATCGCCCGCCCGAACTGCTTTATGGTGCCCGGCAGTACagcttgcatgcctgcagg	TTCAGCAAATACCATCCCCATGGACCATACATCAACAGCCccgagctcccaaatctgtcc				CMGC
ksg1	Afu3g12670	AFUB_036500	GTAGTAGAGTCGGACAATGC	AACATCGAGAAAGACACACTGAATCGACTCACAGAACACCagcttgcatgcctgcagg	ACGAGCGCTCATCCTGAAAGGTGTAGTAGAGTCGGACAATccgagctcccaaatctgtcc				AGC
ireA	Afu1g01720	AFUB_002120	CCAGCGCTTCTCGTCTCCTG	GAATGGATCGTCCTCGTTACACCCAGCGCTTCTCGTCTCCagcttgcatgcctgcagg	GATTCGACGTTGATGGGGCGGGCGACATCGAAAACACGAAccgagctcccaaatctgtcc				AGC
gsk3	Afu6g05120	AFUB_093160	TCTCGCGGACGACTTCTGTA	TTACCCAGGAGCCTGTGGAACTAACTGCTTTGCTTTCCGAagcttgcatgcctgcagg	CCTGTCAGTCCATCCTGGACCTTCTCGCGGACGACTTCTGccgagctcccaaatctgtcc	TCGACCTGGGGTGTTCTCG	CTCTTAATGGCAGCATCCTCGC		CMGC
halA	Afu5g05960	AFUB_053500	TGGCAAGCTGGAAGTTGCCG	TCTACACACTCGTGTTGGCCGCTGGCAAGCTGGAAGTTGCagcttgcatgcctgcagg	TATTCTACACCACGCATGAGCTGTTTGAAGAAACAATCGGccgagctcccaaatctgtcc				CAMK
-	Afu6g09260	AFUB_075230	CGATGGCCGTGAGTTCCTCC	ATTGTATGTGAATTCGAGCTGAAGGGAGCCGTTCTTGAATagcttgcatgcctgcagg	CATAGACCGCGTAGACCGATTTCGATGGCCGTGAGTTCCTccgagctcccaaatctgtcc				HisK
cmkB	Afu3g09550	AFUB_039620	GAATGCGTACACATCGATAC	TGGCTCCTACTCAGTGGTGAAGGAATGCGTACACATCGATagcttgcatgcctgcagg	CATTAACCGCTTATTAATCACCTTCGCTGCGTAGTAGCGAccgagctcccaaatctgtcc				CAMK
ckiA	Afu2g02530	AFUB_019630	TGTCGGGCTTGATATCACGA	TCATCTCCCGTATCGAATATATCCACGCCAAGTCCTTCATagcttgcatgcctgcagg	TTGCCGATACCCATTAGGAAGTTGTCGGGCTTGATATCACccgagctcccaaatctgtcc				CK
ankA	Afu2g07690	AFUB_023730	TGAAGGCACGGGCTTGAACG	TAGAGTCTAATGACAACGTCTCTGAAGGCACGGGCTTGAAagcttgcatgcctgcagg	GTCGGCCGCGGTGCAGGCGTGTTTTCTGCGCAAGCCGAAGccgagctcccaaatctgtcc				TKL
ark1	Afu2g07550	AFUB_023600	AAAGTGAATGCGATGCATAC	CTTGCAAAACACAAATGAGAACAAAGTGAATGCGATGCATagcttgcatgcctgcagg	ATGCGCCAATGTGCTCTGAGCTCCCTTGAGAGGGGATGAGccgagctcccaaatctgtcc				AGC
cdc18	Afu7g04310	AFUB_089850	GGACTGTAGAACTCCAGCAT	TTCTTAGTCACCTTGGACGAGATCGACCATCTGCTCACCGagcttgcatgcctgcagg	TTGTTCAGAGACCATTCAAATAAGGACTGTAGAACTCCAGccgagctcccaaatctgtcc				-
Putative protien kinase genes not targeted for disruption as they have no ortholog in Af293 (i.e., putatively strain specific)
-	no ortholog	AFUB_048440
-	no ortholog	AFUB_096590
-	no ortholog	AFUB_077790
-	no otrtholog	AFUB_071600
-	no ortholog	AFUB_079830
-	no ortholog	AFUB_071620

## Sheet: Colony Diameters
	Diameter (mm)
Strain name	48h	72h	96h
CEA10 A	25.3	44	62.6
CEA10 B	25.3	45	64.4
CEA10 C	25.3	44.6	64.5
ksp1-1-2	21.9	39.4	56.7
ksp1-1-2	20.8	37.8	55.7
AFUB_087120-1-1	20.3	47	62.7
AFUB_087120-1-2	20.6	38.2	57.8
AFUB_087120-1-3	20.3	38.6	58.1
srpkG-1-1	21.8	41.4	59.6
srpkG-1-2	21.4	41.2	60.1
AFUB-095720-1-1	22.3	41.4	60.8
AFUB_095720-1-2	23.4	40.3	62
sidB-1-1	14.6	35	55.3
sidB-1-2	17	38.5	46
sidB-1-3	20.1	35	52.5
sidB-1-4	20.5	34.7	53.4
fhk5-1-1	21.9	40.3	58.7
fhk5-1-2	22.6	40.9	58.5
imeB-1-1	14.5	25.7	37
imeB-1-2	14.8	25.8	36.5
imeB-1-3	16.1	28.3	40.5
imeB-1-4	15.3	27.5	40.1
cmkD-1-1	22.9	41.7	61.8
cmkD-1-2	22.1	39.6	63
fhk2-1-1	20.4	42.6	62.3
fhk2-1-2	23.1	41.2	60.1
ppk33-1-1	28.3	47	71.1
ppk33-1-2	28.5	48.5	72.1
atg1-1-1	24.1	47	69.1
atg1-1-2	23.7	45.5	67.7
atg1-1-3	23.4	44.6	66.7
mkk2-1-1	8.9	13.2	18.7
mkk2-1-2	8.4	13.2	18.5
pkpC-1-1	17	36.2	57.5
pkpC-1-2	19.5	37.6	57
stk47-1-1	22	39.6	60.4
stk47-1-2	22.8	42.5	59.9
kin1-1-1	21.4	39	59.8
kin1-1-2	20.5	39.1	57.5
kin1-1-3	27.1	46.7	65.9
kin1-1-4	19.6	46.5	65
stk51-1-1	25.8	46.9	65
stk51-1-2	29.2	49.4	65.5
stk51-1-3	20.6	42.2	62.3
stk51-1-4	23.3	44	64
AFUB_061120-1-1	23.1	48.9	66.9
AFUB_061120-1-2	22	46.2	64.3
AFUB_061120-1-3	22.8	47.6	66.3
AFUB_061120-1-4	21.1	45.2	64.7
stk22-1-1	26.7	46.1	65.1
stk22-1-2	25.2	47	67.1
pkpA-1-1	21.5	41.6	58.7
pkpA-1-2	21.6	39.7	59.5
snf1-1-1	28.9	49.1	67.8
snf1-1-2	28.3	48.2	69.7
snf1-1-3	25.2	44.6	69.9
snf1-1-4	28	49.6	75
chkC-1-1	20.9	39.1	58
chkC-1-2	22.2	42.1	61.4
srpkB-1-1	20.9	40.3	62.8
srpkB-1-2	20.5	40	60.2
stk26-1-1	22.2	44.8	64.6
stk26-1-2	26.9	46.9	67.7
stk26-1-3	19.2	42.2	61.6
stk26-1-4	25	45	64
mpkC-1-1	21.5	41	59.7
mpkC-1-2	22.8	41.7	60.4
prp4-1-1	21	39.7	59.1
prp4-1-2	19.7	38.5	58.8
prp4-1-3	21.3	46.5	64.3
prp4-1-4	25	45.7	67.4
cpcC-1-1	19.1	38.3	56.9
cpcC-1-2	21.7	39.6	58.3
cmkA-1-1	14.5	25.5	36
cmkA-1-2	14.1	25.7	35.4
cmkA-1-3	13.5	31	41.7
cmkA-1-4	14.8	32.3	45.7
lkh1-1-1	9.4	17.8	28.2
lkh1-1-2	10.5	17.8	29.2
lkh1-1-3	12.3	21.9	29.6
lkh1-1-4	12.6	22.4	33.1
mpkA-1-1	5.9	12.4	18.5
mpkA-1-2	8.1	14.8	22
mpkA-1-3	5.9	9.9	16.3
mpkA-1-4	6	9.6	12.7
mpkA-1-5	9.5	16.6	22.1
mpkA-1-6	7.6	13.2	20.1
AFUB_056020-1-1	28.2	47.7	69.1
AFUB_056020-1-2	21.8	48.3	65.3
AFUB_056020-1-3	28.2	46.9	65.4
AFUB_056020-1-4	20.7	47.7	65.9
hriA-1-1	23.5	43	65.4
hriA-1-2	24.9	44.8	65
hriA-1-3	25.2	45.5	66
tel1-1-1	22.8	41.6	60.4
tel1-2-1	20.7	39.7	60.4
cka1-1-1	17.9	38.4	54.7	heterokaryon with reduced growth rate, cannot single spore
cka1-1-2	20	37.6	56.2	heterokaryon with reduced growth rate, cannot singel spore
prk1-1-1	10.2	23.4	31.2
prk1-1-2	11.4	24.2	30.7
ffkG-1-1	19.7	41	59.5
ffkG-1-2	20.3	35.4	58.3
steC-1-1	22.9	36.1	60
steC-1-2	25.1	44.4	61.2
AFUB_053300-1-1	19.9	40.2	57.3
AFUB_053300-1-2	20.7	39.9	58.8
pom1-1-1	20.3	42.9	61.2
pom1-1-2	21.8	35	57.5
pom1-1-3	20.7	47	65.3
pom1-1-4	21.3	46.8	66.1
srpkF-1-1	22.6	41.5	59.9
srpkF-1-2	21.3	36.2	58.3
srpkF-1-3	22.7	42	63.1
srpkF-1-4	22.4	43.9	63.2
sakA-1-1	23.9	45.6	64.4
sakA-1-2	23.7	47.3	64.7
AFUB_093800-1-1	27.5	46.9	67.2
50-3	20.6	36	57.9
50-4	14.1	30	52
51-1	24.8	44.5	64.6
51-3	25.5	44.8	64.8
51-3'''	24.1	43.3	64
52-1	22.2	41.6	61.1
52-2	22.5	38	59.7
53-1	27.7	48.5	67.2
53-8	27.2	46.8	66.5
53-10A	25.3	44.5	64.8
53-10B	23.8	44.8	64.3
54-1	22.9	42.5	59.6
54-3	21.7	40.3	57.8
55-4	22	41	62.6
55-1'''	19.2	32.9	49.7
55-1'''s	18	39.3	53.8
55-2'''	18.9	38.7	53.4
55-3'''	16.2	38	51.6
56	May be Essential
57
57
58-1'	24.3	44.3	67.2
58-3	22.7	42.6	64.3
58-3 A	20.1	40.6	61.7
58-3 B	21.4	43.2	66.3
58-1' A	22.6	43.8	63.4
58-1''' A	22.2	45.7	65.8
59-1	22.2	41.8	59
59-2	17.6	34.7	55.3
60-2	21.9	40.3	58.7
60-3	24.9	47.5	65.6
61-2	18.6	39.5	58.7
61-5	19.9	43.1	60.8
62-1	21.6	42	59.3
62-2	20.4	41.6	60.1
63-2'	29.1	48	68.7
63-3'	26.8	46.5	68.6
64-1	21.2	42	58.4
64-3	20.5	41.1	57.9
65-2'	24.9	44.7	63.6
65-4'	24.4	43.5	63.7
65-2' A	21	41.6	62.1
65-4' A	24.6	43.4	64.7
66-1'	27.2	47.1	65.9
66-2'	25.9	45.6	63.8
66-1' s	24.6	44.8	64.7
66-2' A	19.2	44.3	64.8
67-1'	27.4	47.3	67.6
67-3'	28.4	47	68.4
67-4'	21.6	47.4	65.8
68-5	23.4	45.7	63.6
68-6	21.9	45	65.1
68-5ss	21.9	47	66.9
68-6ss	20.9	46.7	67.7
69-1'	22.3	42.4	62
69-3'	25.7	45.7	65.6
70	22.3	42.4	62.9
71	May be Essential
72	May be Essential
73-4	20.6	42.3	60.2
73-5	22.6	44	62.2
74	May be Essential
75-1	17.7	33.5	49.1
75-2	19.9	37.1	50.5
75-1 A	19.6	36.7	54.5
75-2 A	19.9	37.3	54.1
76	May be Essential
77-2	19.9	39	56.9
77-4	21.1	40.4	56.7
77-2 A	21.7	43.3	63.2
77-4 A	20.1	40.7	59.5
78-1	20.7	41.2	59.2
78-2	21.4	41.7	58.6
79-5'	21	37.4	53.8
79-2'''	21.2	45.6	64.5
79-3'''	20.5	45.1	65.1
80-1	22.7	39.6	59.8
80-2	21.6	39.5	59.1
80-1s	25	43.1	63.3
80-2s	23.1	43.1	61.1
81
81
82-2'	24	43.3	64.4
82-3'	24.2	43.3	63.7
82-2' A	20.7	40.2	59.3
82-3' A	21.4	38.2	61.5
83-1	22.6	41.8	60.4
83-2	22.7	41.2	58.9
84-2'	24.4	43	65
84-2"	21.7	40.7	60
84-1A	26.8	44.7	64
84-1B	26.4	45	64.9
85-1"'	24.2	44.3	64.1
85-2"'	23.2	43.7	65.6
85-3'''	24.6	43.8	64.3
86-1'	23.5	45.8	64.5
86-5'	23.6	47	63
86-1 A	27.2	49.1	69.3
86-5 A G	26.8	45.6	66.1
86-5 A W	28.6	48.2	67.7
87-2'	28.4	47.5	67.6
87-3'	25.4	44.1	62.9
87-2' A	24.5	45	63.5
87-3' A	22.3	40.6	62
88-1	22	39.6	58.8
88-3	20.9	38	58.4
88-4	21.7	47.2	67
89-2	22.3	40.6	62.9
89-3	21.6	39.7	59.1
90-1	24.6	44	63.3
90-2	24.2	42.6	62.9
90-2'''	22	42	63.5
90-4'''	23.8	43.7	63.4
90-6A	26.8	45.6	64.7
90-7A	27.5	47.4	66.9
91-1	6.91	15.02	18.35
91-2	6.8	15.07	22.62
91-3	6.8	17.63	21.63
91-5	7.1	17.68	24.32
92-1	22.3	39.5	58.8
92-2	22.4	40.7	60.2
93-5	21.1	40.3	61.3
93-6	22.7	38.9	61.7
93-6s	22.2	48.7	66.5
94-3	21	38.2	59.3
94-5	20.2	38.9	58.6
95-2	21.5	39.2	59.1
95-3	14	36.9	56.6
95-2a	21.9	47.5	66.3
95-3a	20.7	37.1	56.4
96-2	22.3	39.8	59.6
96-5	21.4	39.5	59.8
96-2ss	19.2	39.9	53.5
97-1'
97-2'
98-2	28.4	47.3	67.3
98-4'	28.9	47.4	66.7
99-2	21.2	43.1	63
99-5	23.1	46.4	64.3
99-2 A	27.8	46.7	67
99-5 A	26.4	47.3	68.2
100-1	22.3	45.7	64
100-1A	27.1	46.6	65.7
100-2	21.9	44.9	64
100-5A	27.1	44.9	65.5
101-1	24.9	44.5	66.4
101-3'	23.9	43.6	65.1
102-3	14.9	33.7	52.6
102-4	14.7	32	51
102-3A	16.7	36.3	53.6
102-3A R2	16.5	37.2	53.5
102-4A	18.7	38.3	56.4
102-4A R2	18.2	39	53
103-1	27.9	47.3	67.4
103-2	28.5	47.7	68.7
104-2	27.7	46	66.6
104-3	27.3	46.6	66.5
105-2'''	23.9	44.4	64.6
105-4'''	23.1	44	65.1
106-1	28.5	45.8	67.5
106-2	26.3	46.2	66
107
107
108-1	26.7	45.3	65.2
108-2	28.4	46.9	67.2
109-2	26.5	45.2	65.7
109-4	25.8	44.7	65.1
110-1	28.6	47.4	68.1
110-2	27.9	48.7	67.6
111-3A	24.2	43.8	63.3
111
112-1	18	41.7	61.5
112-2A	26.7	45.2	64.4
112-1 A	16	39.8	60.2
113-1	26.6	43.9	60.1
113-2	25.2	42.9	60
113-3s	20	42.2	59.6
114-3	7.4	10.5	13.4
114-5s	6.8	11.3	14.2
114-3A	8.3	11.1	15.4
114-5A	8.3	11.1	14.8
115
115
116-2	28.9	47.8	69.3
116-3	29	47.2	69.2
117-1	23.1	40.1	62.6
117-2	22.4	41.3	61.3
117-2'''	27.4	49.8	68.9
117-4'''	21.2	46.5	64.7
118-3	28	48.2	67.5
118-4	28.1	47.4	68
119-1	28.7	47.4	66.5
119-3	27.5	47.1	67
120-1	29.3	48.6	68.7
120-2	27.6	47.8	69.8
120-2s	21.2	45.4	64.8
121-2	24.7	45.2	62.7
121-4A	25.5	44.9	64.1
122-1	27.1	47.8	67
122-3	27.7	48.1	67.2
122-4	23.3	43.2	64.2
123-2	24.2	42.5	63
123-2'	22.3	41.3	62.4
124-1	23.4	39.7	60.6
124-2	22.5	40.6	60.6
125-3	22.1	46.2	64.7
125-4	23	45.6	62.2
126-2	27.8	48.1	66.3
126-4	28.2	48.4	65.6
126-4s	19.1	45.8	63.2
127-2'	14.9	29.2	45.5
127-4'	15	29.2	43.3
128	Essential
129	Essential
130-1	21	40.2	59.7
130-2	19.6	38.8	57.8
130-1 A	21.6	41.7	59.5
130-2 A	23.3	42.9	65.1
131-1'''	12.7	20.6	30.2
131-2'''	12.4	19.3	28.5
131-1'''A	14.7	23.5	31.6
131-1'''B	15.3	23.6	32.8
131-2'''A	14.5	23	31.9
131-2'''B	15.3	24.3	32.1
132	Essential
133-1	27.6	46.9	65.2
133-2	27.8	46.4	66.9
134	Essential
135-1'	22.2	42.1	62.4
135
136	Essential
137-1	29.3	53.7	71
137-3	26	52	69
137-4	25.2	47.3	68.8
138-3	23.9	42.9	63.2
138-4	23.6	44.5	64.2
138-2a	20	44.8	62.8
138-3a	20.2	45.8	65.6
139-1	22.5	42.2	58.2
139-2	22.1	40.6	57.8
139-3	22.6	39	57.1
140
140
141-1	24.7	48.3	65.2
141-4	23.2	46	64.6
142-1	24.3	46.3	64.1
142-3	22.8	46.6	66.3
142-1'	24.4	44.4	63.1
142-2'	23.4	45.2	65.7
142-3'	22.9	44.8	64.4
143-1	25.1	47.2	66.3
143-2	23.3	46.9	65
143-1A	25.9	43.6	65.5
143-2A	24.6	45.4	64.7
144-1	26.1	49.9	70.2
144-3	24.5	47.3	69
145-2A	26	44.3	63.8
145-4A	26.6	47.3	66.7
146-1	20.5	40	56.2
146-4	19.9	40.6	56.1
146-1A	22	40.2	57.3
146-4A	20.8	37.7	56.4
147-1	20	37.9	51.6
147-2	20.9	38.9	52.5
147-1 A	18.8	34.3	48.8
147-2A	18.4	36	52.8
148-1	23.3	48.8	68.2
148-2	23.1	48.5	66.5

## Sheet: CAS MECs
Mutants with reduced caspofungin MEC
2-fold reduced MEC	≥4-fold reduced MEC
AFUB_028770 (imeB)	AFUB_095460 (sidB)		Color Key:
AFUB_075210 (ppk33)	AFUB_006190 (mkk2)			hypersensitive to both CFW and CR
AFUB_018770 (snf1)	AFUB_070630 (mpkA)			hypersensitive to CR only
AFUB_045810 (srpkB)	AFUB_05070 (sepL)			resistant to CR only
AFUB_029820 (stk26)	AFUB_027890 (pkaC1)			resistant to CFW only
AFUB_038640 (prp4)
AFUB_029320 (cmkA)
AFUB_016170 (lkh1)
AFUB_060320 (tel1)
AFUB_082700 (cka1)
AFUB_006320 (prk1)
AFUB_053960 (steC)
AFUB_093800
AFUB_064490 (fhk4)
AFUB_089870 (mst1)
AFUB_071990
AFUB_020650 (tscC)
AFUB_053500 (halA)
AFUB_098230 (uvsB)
AFUB_074550 (stk21)
AFUB_077210 (vps15)
AFUB_053520 (cmkC)
AFUB_053070 (sgv1)
AFUB_081540
AFUB_072650 (stk19)
AFUB_014350 (kfsA)
AFUB_052450
AFUB_057620
AFUB_056110 (pkaC2)
AFUB_096030 (gin4)
AFUB_043460 (cdc7)
AFUB_035990
AFUB_100840 (fhk6)
AFUB_090090 (rfeA)
AFUB_011380 (nkk1)
AFUB_001940 (fhk3)
AFUB_001600 (chkA)
AFUB_068890 (cotA)
AFUB_015480 (pbs2)
AFUB_078810 (mpkB)
AFUB_025560 (npkA)
AFUB_043130 (ste7)
AFUB_019930
AFUB_035220 (ssn3)

## Sheet: Additional Gene Targeting
Gene Deletion Components	Protospacer 5'	Protospacer 3'	HygR Repair Template Forward	HygR Repair Template Reverse	Screening Primer Forward	Screening Primer Reverse
sepH	GTACCTACCTCTGAATTCTC	CTGATGGTGACTGGTGACTC	CTAGCGACTCAATACAAAGGGGGTACCTACCTCTGAATTCagcttgcatgcctgcagg	GGGACAGAGGTAGAAGGAGGGAAAGCGGGTGCAGAACAAGccgagctcccaaatctgtcc	CGACTCAATACAAAGGGGGTACC	CGAAGCAAAGGGGACAGAGG
mlcA	TGAAACAACAACAGCAACCA	AGAACTTGTCCGCACAATCC	GCAGCAATCCCGAATCAACCCCTGAAACAACAACAGCAACagcttgcatgcctgcagg	CGTAGAAGCGTCAGGGGGGGTATCGTAATCGTTCAGTTGGccgagctcccaaatctgtcc	GTCGAGTATCTACGCCGTCATC	AAGTCAAGTCATCGACTGCGG
ainA	TCTATCACTCATCATGTTGA	GTCAACGGCGACAACTAAAT	GCCCTGGATGTACTTGATTCTTTCTATCACTCATCATGTTagcttgcatgcctgcagg	CAAAATGTAAAGGCAATCTGAAACGGAAATCGCTATGCATccgagctcccaaatctgtcc	CTGACAAGCTCAAGGACGGAC	TTTTCGCTCCGCCAAACTCC
Complementation Components	Protospacer 5'	Protospacer 3'	Gene Forward Primer	Gene Reverse Primer	PhleoR Forward Primer	PhleoR Reverse Primer	Screening Primer Forward	Screening Reverse Primer
sepL-1	CGGGTAACATCACGCAACCA	AATTCTATCTATCTACTCTT	GCGTATCAGCCTCGGATCCGGCCACCCCCCTGAGCGACGACTCGGGTAACATCACGCAACCATG	AAGGTTTTGGGACGCTCGAAGGCTTTAATTTTAGATTCCAGGCCAGCGGT	GGCCTTCGTAACCGCTGGCCTGGAATCTAAAATTAAAGCCTTCGAGCGTCCC	GACGCCCCAGAACCTTTTATACAGCGAAAGGGAAAGTGATAAGCTTcggagaatatggagcttc	ACTGCTGGTTGAGCTGTACG	GAGAGCGACAGTTGATTGCCG
ΔmlcA	GCAACAGCTTGCATGCCTGC	TATGGACAGATTTGGGAGCT	CAGCAATCCCGAATCAACCCCTGAAACAACAACAGCAACCATGGTACGTCTGCCATCCTCC	CTTGCTTGAGAAGGTTTTGGGACGCTCGAAGGCTTTAATTTCAGTTGGCCAGGATTGTGCG	TAGTATCGCAGAACTTGTCCGCACAATCCTGGCCAACTGAAATTAAAGCCTTCGAGCGTCCCAA	AAAACCATCGTAGAAGCGTCAGGGGGGGTATCGTAATCGTAAGCTTcggagaatatggagcttc	GTCGAGTATCTACGCCGTCATC	AAGTCAAGTCATCGACTGCGG
ΔainA	ATGTTAGCTTGCATGCCTGC	TCTGGACAGATTTGGGAGCT	CGACAGCCCTGGATGTACTTGATTCTTTCTATCACTCATCATGTTGACGGTTGAAAAGTCCTGG	CTTGCTTGAGAAGGTTTTGGGACGCTCGAAGGCTTTAATTTTAGTTGTCGCCGTTGACAGAGG	CAAGAGCAAAGATACCTCCTCTGTCAACGGCGACAACTAAAATTAAAGCCTTCGAGCGTCCCAA	TGTAAAGGCAATCTGAAACGGAAATCGCTATGCATCCAATAAGCTTcggagaatatggagcttc	CTGACAAGCTCAAGGACGGAC	TTTCGCTCCGCCAAACTCC
